# Supplementary material for: Protective Effects of Atractylodis Rhizoma Extracts on Lung Injury Induced by Particulate Matter 2.5 in Mice
Source: Antioxidants (Basel). 2025 Jan 23;14(2):127. doi: 10.3390/antiox14020127 (PMC11851628; doi:10.3390/antiox14020127)
Supplement: Supplementary file 1 [file antioxidants-14-00127-s001.zip]

Archive with 1 entries (1 files):
- antioxidants-3361237-supplementary.pdf
